# Supplementary material for: Highly Sensitive Plasmonic Biosensors with Precise Phase Singularity Coupling on the Metastructures
Source: Biosensors (Basel). 2022 Oct 12;12(10):866. doi: 10.3390/bios12100866 (PMC9599844; doi:10.3390/bios12100866)
Supplement: Supplementary file 1 [file biosensors-12-00866-s001.zip]

Archive with 1 entries (1 files):
- biosensors-1924521-supplementary.pdf
